# Supplementary material for: Associations between demographics and clinical ideology, beliefs, and practice patterns: a secondary analysis of a survey of randomly sampled United States chiropractors
Source: BMC Complement Med Ther. 2023 Nov 9;23:404. doi: 10.1186/s12906-023-04225-z (PMC10634061; doi:10.1186/s12906-023-04225-z)
Supplement: Supplementary file 1 — Additional file 1: Appendix 1A. Multinomial logistic regression models 95% confidence interval output for the relative risk ratio given the other predictors are in the model: chiropractic degree program of graduation. Appendix 1B. Table Multinomial logistic regression models 95% confidence interval output for the relative risk ratio given the other predictors are in the model: years since of chiropractic degree completion. Appendix 1C. Multinomial logistic regression models 95% confidence interval output for the relative risk ratio given the other predictors are in the model: primary practice location (US Census region). [file 12906_2023_4225_MOESM1_ESM.zip]

Archive with 3 entries (3 files):
- Appendix_1A_Colleges_table_v1__7.31.2023.docx
- Appendix_1B_Years_since_degree_table_v1_7.31.2023.docx
- Appendix_1C_Region_table_v1_7.31.2023.docx
