# Supplementary material for: Associations between demographics and clinical ideology, beliefs, and practice patterns: a secondary analysis of a survey of randomly sampled United States chiropractors
Source: BMC Complement Med Ther. 2023 Nov 9;23:404. doi: 10.1186/s12906-023-04225-z (PMC10634061; doi:10.1186/s12906-023-04225-z)
Supplement: Supplementary file 2 — Additional file 2: Appendix 2A. Association between years since completion of chiropractic degree and ideologies, beliefs, and practice patterns. Appendix 2B. Association between region of primary practice location and ideologies, beliefs, and practice patterns. [file 12906_2023_4225_MOESM2_ESM.zip]

Archive with 2 entries (2 files):
- Appendix_2A_Years_bargraphs_10.26.2023_ESM.docx
- Appendix_2B_Region_bargraphs_10.26.2023_ESM.docx
